# Supplementary material for: Research Progress on Elements of Wild Edible Mushrooms
Source: J Fungi (Basel). 2022 Sep 15;8(9):964. doi: 10.3390/jof8090964 (PMC9505289; doi:10.3390/jof8090964)
Supplement: Supplementary file 1 [file jof-08-00964-s001.zip]

Archive with 1 entries (1 files):
- jof-1903387-supplementary.pdf
